# Supplementary material for: Combined analysis of plasma metabolome and intestinal microbiome sequencing to explore jiashen prescription and its potential role in changing intestine–heart axis and effect on chronic heart failure
Source: Front Cardiovasc Med. 2023 Mar 10;10:1147438. doi: 10.3389/fcvm.2023.1147438 (PMC10036802; doi:10.3389/fcvm.2023.1147438)
Supplement: Supplementary file 4 [file Table_1.XLSX]

## Sheet: Sheet1
OUT_ID	Module color	Correlation with modules	P value	plasma metabolites	Correlation with plasma metabolites	P value	Phylum	Class	Order	Family	Genus
OTU130	black	0.915411	6.62885e-07	C01079	0.563228	0.0230991	p__Proteobacteria	c__Deltaproteobacteria	o__Desulfovibrionales	f__Desulfovibrionaceae	g__Desulfovibrio
OTU1637	black	0.860058	1.93108e-05	C01079	0.5781	0.0189953	p__Firmicutes	c__Clostridia	o__Clostridiales	f__Ruminococcaceae	g__Ruminococcaceae_UCG-014
OTU241	black	0.82035	9.92631e-05	C01079	0.535602	0.0324968	p__Firmicutes	c__Clostridia	o__Clostridiales	f__Lachnospiraceae	g__[Eubacterium]_xylanophilum_group
OTU2744	black	0.950254	1.77146e-08	C01079	0.649781	0.00643959	p__Firmicutes	c__Clostridia	o__Clostridiales	f__Ruminococcaceae	g__Ruminococcaceae_UCG-014
OTU2800	black	0.930542	1.73813e-07	C01079	0.625091	0.0096191	p__Firmicutes	c__Clostridia	o__Clostridiales	f__Lachnospiraceae	g__Roseburia
OTU308	black	0.979339	4.08088e-11	C01079	0.58536	0.0172096	p__Firmicutes	c__Clostridia	o__Clostridiales	f__Ruminococcaceae	g__Ruminiclostridium_6
OTU404	black	0.821213	9.62082e-05	C01079	0.578082	0.0189999	p__Firmicutes	c__Clostridia	o__Clostridiales	f__Ruminococcaceae	g__Ruminococcaceae_UCG-014
OTU5887	black	0.976181	1.09536e-10	C01079	0.55436	0.0258519	p__Firmicutes	c__Clostridia	o__Clostridiales	f__Ruminococcaceae	g__Ruminococcaceae_UCG-014
OTU597	black	0.970183	5.19245e-10	C01079	0.572324	0.0205159	p__Firmicutes	c__Clostridia	o__Clostridiales	f__Ruminococcaceae	g__Ruminococcaceae_UCG-014
OTU69	black	0.953936	1.04432e-08	C01079	0.594641	0.0151202	p__Firmicutes	c__Clostridia	o__Clostridiales	f__Ruminococcaceae	g__Fournierella
OTU123	greenyellow	0.976354	1.04115e-10	C00153	-0.551276	0.0268656	p__Firmicutes	c__Clostridia	o__Clostridiales	f__Ruminococcaceae	g__Ruminococcaceae_UCG-013
OTU1568	greenyellow	0.973448	2.32586e-10	C00153	-0.589649	0.0162179	p__Firmicutes	c__Clostridia	o__Clostridiales	f__Ruminococcaceae	g__Ruminococcaceae_UCG-005
OTU211	greenyellow	0.927531	2.32031e-07	C00153	-0.686962	0.00328406	p__Firmicutes	c__Clostridia	o__Clostridiales	f__Ruminococcaceae	g__Ruminococcaceae_UCG-013
OTU2356	greenyellow	0.907629	1.20167e-06	C00153	-0.52679	0.0360332	p__Firmicutes	c__Clostridia	o__Clostridiales	f__Ruminococcaceae	g__Ruminococcaceae_UCG-014
OTU374	greenyellow	0.972185	3.20905e-10	C00153	-0.58572	0.0171247	p__Firmicutes	c__Clostridia	o__Clostridiales	f__Christensenellaceae	g__Christensenellaceae_R-7_group
OTU394	greenyellow	0.889358	4.0434e-06	C00153	-0.838967	4.86383e-05	p__Firmicutes	c__Clostridia	o__Clostridiales	f__Christensenellaceae	g__Christensenellaceae_R-7_group
OTU44	greenyellow	0.914246	7.2718e-07	C00153	-0.659764	0.00542142	p__Firmicutes	c__Clostridia	o__Clostridiales	f__Clostridiaceae_1	g__Clostridium_sensu_stricto_1
OTU465	greenyellow	0.900005	2.05038e-06	C00153	-0.772687	0.000449825	p__Firmicutes	c__Clostridia	o__Clostridiales	f__Christensenellaceae	g__Christensenellaceae_R-7_group
OTU549	greenyellow	0.866755	1.39565e-05	C00153	-0.756873	0.00068806	p__Firmicutes	c__Clostridia	o__Clostridiales	f__Christensenellaceae	g__Christensenellaceae_R-7_group
OTU369	turquoise	0.806613	0.000159909	C00153	-0.781727	0.00034752	p__Firmicutes	c__Clostridia	o__Clostridiales	f__Christensenellaceae	g__Christensenellaceae_R-7_group
OTU605	turquoise	0.814938	0.000120328	C00153	-0.625158	0.00960914	p__Firmicutes	c__Erysipelotrichia	o__Erysipelotrichales	f__Erysipelotrichaceae	g__ZOR0006
OTU84	turquoise	0.809697	0.000144149	C00153	-0.586835	0.0168634	p__Firmicutes	c__Erysipelotrichia	o__Erysipelotrichales	f__Erysipelotrichaceae	g__Faecalibaculum
OTU102	turquoise	0.825587	8.18988e-05	C00153	-0.499879	0.0486437	p__Firmicutes	c__Clostridia	o__Clostridiales	f__Family_XIII	g__[Eubacterium]_nodatum_group
OTU1026	turquoise	0.925529	2.79278e-07	C00153	-0.667374	0.00473527	p__Firmicutes	c__Bacilli	o__Bacillales	f__Staphylococcaceae	g__Staphylococcus
OTU1063	turquoise	0.932546	1.42377e-07	C00153	-0.615065	0.0112185	p__Firmicutes	c__Clostridia	o__Clostridiales	f__Christensenellaceae	g__Christensenellaceae_R-7_group
OTU113	turquoise	0.987651	1.13655e-12	C00153	-0.745496	0.00091679	p__Bacteroidetes	c__Bacteroidia	o__Bacteroidales	f__Bacteroidaceae	g__Bacteroides
OTU116	turquoise	0.947849	2.44953e-08	C00153	-0.791595	0.000258599	p__Actinobacteria	c__Actinobacteria	o__Micrococcales	f__Brevibacteriaceae	g__Brevibacterium
OTU1180	turquoise	0.977685	6.96571e-11	C00153	-0.699048	0.00258462	p__Bacteroidetes	c__Bacteroidia	o__Bacteroidales	f__Bacteroidaceae	g__Bacteroides
OTU121	turquoise	0.970513	4.80751e-10	C00153	-0.644854	0.00699525	p__Verrucomicrobia	c__Verrucomicrobiae	o__Verrucomicrobiales	f__Akkermansiaceae	g__Akkermansia
OTU1211	turquoise	0.915393	6.63804e-07	C00153	-0.528653	0.0352621	p__Bacteroidetes	c__Bacteroidia	o__Bacteroidales	f__Rikenellaceae	g__Alistipes
OTU128	turquoise	0.979323	4.10237e-11	C00153	-0.721852	0.00159294	p__Proteobacteria	c__Deltaproteobacteria	o__Desulfovibrionales	f__Desulfovibrionaceae	g__Desulfovibrio
OTU1392	turquoise	0.835922	5.49814e-05	C00153	-0.569445	0.021308	p__Proteobacteria	c__Gammaproteobacteria	o__Enterobacteriales	f__Enterobacteriaceae	g__Pantoea
OTU152	turquoise	0.961469	3.05289e-09	C00153	-0.750617	0.000807164	p__Proteobacteria	c__Alphaproteobacteria	o__Rhodobacterales	f__Rhodobacteraceae	g__Gemmobacter
OTU154	turquoise	0.987946	9.60621e-13	C00153	-0.708143	0.00214214	p__Firmicutes	c__Erysipelotrichia	o__Erysipelotrichales	f__Erysipelotrichaceae	g__ZOR0006
OTU159	turquoise	0.843254	4.07533e-05	C00153	-0.713682	0.00190428	p__Firmicutes	c__Clostridia	o__Clostridiales	f__Christensenellaceae	g__Christensenellaceae_R-7_group
OTU16	turquoise	0.989721	3.16464e-13	C00153	-0.746695	0.000890071	p__Spirochaetes	c__Spirochaetia	o__Brevinematales	f__Brevinemataceae	g__Brevinema
OTU169	turquoise	0.970681	4.62152e-10	C00153	-0.737274	0.00111809	p__Firmicutes	c__Erysipelotrichia	o__Erysipelotrichales	f__Erysipelotrichaceae	g__Erysipelatoclostridium
OTU171	turquoise	0.872566	1.03806e-05	C00153	-0.703958	0.00233738	p__Cyanobacteria	c__Oxyphotobacteria	o__Chloroplast	f__Phaseolus_acutifolius_tepary_bean	g__Phaseolus_acutifolius_tepary_bean
OTU19	turquoise	0.990364	2.01703e-13	C00153	-0.733062	0.00123442	p__Proteobacteria	c__Deltaproteobacteria	o__Desulfovibrionales	f__Desulfovibrionaceae	g__Lawsonia
OTU1995	turquoise	0.831448	6.5545e-05	C00153	-0.593634	0.0153368	p__Firmicutes	c__Clostridia	o__Clostridiales	f__Peptostreptococcaceae	g__Terrisporobacter
OTU222	turquoise	0.979133	4.37154e-11	C00153	-0.689273	0.00313971	p__Actinobacteria	c__Actinobacteria	o__Micrococcales	f__Dermabacteraceae	g__Brachybacterium
OTU245	turquoise	0.835906	5.50165e-05	C00153	-0.646571	0.00679747	p__Firmicutes	c__Clostridia	o__Clostridiales	f__Ruminococcaceae	g__Ruminococcaceae_UCG-013
OTU2536	turquoise	0.94059	5.98143e-08	C00153	-0.766227	0.000537193	p__Firmicutes	c__Clostridia	o__Clostridiales	f__Ruminococcaceae	g__Ruminococcaceae_UCG-005
OTU256	turquoise	0.965454	1.43702e-09	C00153	-0.785639	0.000309659	p__Proteobacteria	c__Alphaproteobacteria	o__Rhizobiales	f__Beijerinckiaceae	g__Bosea
OTU257	turquoise	0.946072	3.08235e-08	C00153	-0.762728	0.000590068	p__Firmicutes	c__Clostridia	o__Clostridiales	f__Clostridiaceae_1	g__Candidatus_Arthromitus
OTU277	turquoise	0.972904	2.6768e-10	C00153	-0.763822	0.000573089	p__Firmicutes	c__Bacilli	o__Lactobacillales	f__Leuconostocaceae	g__Weissella
OTU279	turquoise	0.963034	2.29364e-09	C00153	-0.516299	0.0406136	p__Proteobacteria	c__Gammaproteobacteria	o__Vibrionales	f__Vibrionaceae	g__Vibrio
OTU28	turquoise	0.99304	2.08388e-14	C00153	-0.690171	0.00308505	p__Proteobacteria	c__Gammaproteobacteria	o__Aeromonadales	f__Aeromonadaceae	g__Aeromonas
OTU289	turquoise	0.961255	3.17186e-09	C00153	-0.680009	0.00375099	p__Firmicutes	c__Bacilli	o__Lactobacillales	f__Streptococcaceae	g__Lactococcus
OTU312	turquoise	0.987826	1.02928e-12	C00153	-0.727583	0.00140036	p__Proteobacteria	c__Gammaproteobacteria	o__Pseudomonadales	f__Moraxellaceae	g__Acinetobacter
OTU313	turquoise	0.959303	4.45115e-09	C00153	-0.664221	0.00501056	p__Actinobacteria	c__Actinobacteria	o__Corynebacteriales	f__Dietziaceae	g__Dietzia
OTU3187	turquoise	0.980835	2.42067e-11	C00153	-0.683841	0.00348749	p__Firmicutes	c__Clostridia	o__Clostridiales	f__Clostridiaceae_1	g__Clostridium_sensu_stricto_1
OTU323	turquoise	0.987438	1.28031e-12	C00153	-0.710251	0.00204894	p__Verrucomicrobia	c__Verrucomicrobiae	o__Verrucomicrobiales	f__Akkermansiaceae	g__Akkermansia
OTU324	turquoise	0.925514	2.79663e-07	C00153	-0.660953	0.00530926	p__Actinobacteria	c__Actinobacteria	o__Micrococcales	f__Microbacteriaceae	g__Leucobacter
OTU344	turquoise	0.947248	2.64995e-08	C00153	-0.726773	0.00142639	p__Firmicutes	c__Erysipelotrichia	o__Erysipelotrichales	f__Erysipelotrichaceae	g__Allobaculum
OTU345	turquoise	0.970751	4.54583e-10	C00153	-0.724298	0.00150829	p__Proteobacteria	c__Gammaproteobacteria	o__Enterobacteriales	f__Enterobacteriaceae	g__Plesiomonas
OTU357	turquoise	0.918398	5.19567e-07	C00153	-0.775821	0.000411875	p__Proteobacteria	c__Alphaproteobacteria	o__Rhizobiales	f__Rhizobiaceae	g__Ochrobactrum
OTU363	turquoise	0.944845	3.59616e-08	C00153	-0.684243	0.00346077	p__Firmicutes	c__Bacilli	o__Lactobacillales	f__Lactobacillaceae	g__Lactobacillus
OTU399	turquoise	0.902546	1.72431e-06	C00153	-0.784672	0.000318684	p__Proteobacteria	c__Gammaproteobacteria	o__Betaproteobacteriales	f__Rhodocyclaceae	g__Zoogloea
OTU424	turquoise	0.917447	5.62029e-07	C00153	-0.700943	0.00248681	p__Proteobacteria	c__Alphaproteobacteria	o__Rhizobiales	f__Rhizobiaceae	g__Allorhizobium-Neorhizobium-Pararhizobium-Rhizobium
OTU4515	turquoise	0.941291	5.5146e-08	C00153	-0.692799	0.00292936	p__Bacteroidetes	c__Bacteroidia	o__Bacteroidales	f__Prevotellaceae	g__Prevotellaceae_UCG-003
OTU4547	turquoise	0.833884	5.96013e-05	C00153	-0.657261	0.00566367	p__Firmicutes	c__Clostridia	o__Clostridiales	f__Ruminococcaceae	g__Ruminococcaceae_UCG-005
OTU471	turquoise	0.968691	7.27988e-10	C00153	-0.654377	0.00595345	p__Proteobacteria	c__Gammaproteobacteria	o__Aeromonadales	f__Succinivibrionaceae	g__Succinivibrio
OTU504	turquoise	0.978636	5.14757e-11	C00153	-0.647378	0.00670603	p__Proteobacteria	c__Gammaproteobacteria	o__Alteromonadales	f__Shewanellaceae	g__Shewanella
OTU517	turquoise	0.968444	7.68657e-10	C00153	-0.694548	0.00282938	p__Proteobacteria	c__Gammaproteobacteria	o__Betaproteobacteriales	f__Neisseriaceae	g__Stenoxybacter
OTU533	turquoise	0.912385	8.40804e-07	C00153	-0.669978	0.00451715	p__Actinobacteria	c__Actinobacteria	o__Micrococcales	f__Brevibacteriaceae	g__Brevibacterium
OTU537	turquoise	0.870749	1.14044e-05	C00153	-0.583219	0.0177221	p__Proteobacteria	c__Alphaproteobacteria	o__Caulobacterales	f__Caulobacteraceae	g__Brevundimonas
OTU5450	turquoise	0.904486	1.50578e-06	C00153	-0.628725	0.00908621	p__Firmicutes	c__Clostridia	o__Clostridiales	f__Lachnospiraceae	g__Agathobacter
OTU553	turquoise	0.838018	5.0545e-05	C00153	-0.706749	0.00220566	p__Proteobacteria	c__Alphaproteobacteria	o__Rhizobiales	f__Devosiaceae	g__Devosia
OTU554	turquoise	0.872881	1.0211e-05	C00153	-0.7067	0.00220791	p__Proteobacteria	c__Gammaproteobacteria	o__Enterobacteriales	f__Enterobacteriaceae	g__Morganella
OTU555	turquoise	0.92767	2.29037e-07	C00153	-0.540877	0.0305101	p__Bacteroidetes	c__Bacteroidia	o__Flavobacteriales	f__Weeksellaceae	g__Cloacibacterium
OTU557	turquoise	0.94709	2.70491e-08	C00153	-0.528584	0.0352907	p__Actinobacteria	c__Coriobacteriia	o__Coriobacteriales	f__Eggerthellaceae	g__Parvibacter
OTU570	turquoise	0.956321	7.24494e-09	C00153	-0.644187	0.00707338	p__Proteobacteria	c__Alphaproteobacteria	o__Rhizobiales	f__Rhizobiaceae	g__Allorhizobium-Neorhizobium-Pararhizobium-Rhizobium
OTU572	turquoise	0.871229	1.11257e-05	C00153	-0.63791	0.00784259	p__Actinobacteria	c__Actinobacteria	o__Corynebacteriales	f__Corynebacteriaceae	g__Corynebacterium_1
OTU582	turquoise	0.939767	6.57165e-08	C00153	-0.675181	0.0041055	p__Firmicutes	c__Bacilli	o__Lactobacillales	f__Streptococcaceae	g__Lactococcus
OTU593	turquoise	0.923607	3.32096e-07	C00153	-0.503646	0.0467049	p__Bacteroidetes	c__Bacteroidia	o__Bacteroidales	f__Prevotellaceae	g__Alloprevotella
OTU606	turquoise	0.932536	1.42511e-07	C00153	-0.740481	0.00103568	p__Verrucomicrobia	c__Verrucomicrobiae	o__Verrucomicrobiales	f__Akkermansiaceae	g__Akkermansia
OTU613	turquoise	0.87907	7.32424e-06	C00153	-0.54307	0.0297119	p__Proteobacteria	c__Gammaproteobacteria	o__Pseudomonadales	f__Moraxellaceae	g__Acinetobacter
OTU624	turquoise	0.917965	5.38552e-07	C00153	-0.801936	0.000186528	p__Firmicutes	c__Erysipelotrichia	o__Erysipelotrichales	f__Erysipelotrichaceae	g__ZOR0006
OTU6344	turquoise	0.969715	5.78411e-10	C00153	-0.758892	0.000652858	p__Firmicutes	c__Clostridia	o__Clostridiales	f__Ruminococcaceae	g__Ruminococcaceae_UCG-005
OTU64	turquoise	0.928583	2.10067e-07	C00153	-0.529547	0.034897	p__Firmicutes	c__Erysipelotrichia	o__Erysipelotrichales	f__Erysipelotrichaceae	g__Dubosiella
OTU646	turquoise	0.946894	2.77417e-08	C00153	-0.532094	0.0338718	p__Actinobacteria	c__Actinobacteria	o__Corynebacteriales	f__Corynebacteriaceae	g__Corynebacterium_1
OTU739	turquoise	0.935928	1.00237e-07	C00153	-0.773563	0.000438942	p__Patescibacteria	c__Saccharimonadia	o__Saccharimonadales	f__Saccharimonadaceae	g__Candidatus_Saccharimonas
OTU748	turquoise	0.971008	4.27594e-10	C00153	-0.654365	0.00595462	p__Bacteroidetes	c__Bacteroidia	o__Bacteroidales	f__Rikenellaceae	g__Rikenellaceae_RC9_gut_group
OTU813	turquoise	0.820912	9.72661e-05	C00153	-0.788275	0.00028612	p__Fusobacteria	c__Fusobacteriia	o__Fusobacteriales	f__Fusobacteriaceae	g__Fusobacterium
OTU838	turquoise	0.962537	2.51469e-09	C00153	-0.70074	0.00249712	p__Verrucomicrobia	c__Verrucomicrobiae	o__Verrucomicrobiales	f__Akkermansiaceae	g__Akkermansia
OTU888	turquoise	0.867432	1.34934e-05	C00153	-0.663409	0.00508347	p__Firmicutes	c__Negativicutes	o__Selenomonadales	f__Veillonellaceae	g__Megamonas
OTU91	turquoise	0.988986	5.11973e-13	C00153	-0.730112	0.00132166	p__Fusobacteria	c__Fusobacteriia	o__Fusobacteriales	f__Fusobacteriaceae	g__Cetobacterium
OTU915	turquoise	0.960715	3.4895e-09	C00153	-0.60161	0.0136856	p__Firmicutes	c__Clostridia	o__Clostridiales	f__Ruminococcaceae	g__Ruminococcaceae_UCG-005
OTU956	turquoise	0.944105	3.94009e-08	C00153	-0.721615	0.00160136	p__Bacteroidetes	c__Bacteroidia	o__Bacteroidales	f__Bacteroidaceae	g__Bacteroides
OTU1568	greenyellow	0.973448	2.32586e-10	C00415	-0.506347	0.0453508	p__Firmicutes	c__Clostridia	o__Clostridiales	f__Ruminococcaceae	g__Ruminococcaceae_UCG-005
OTU211	greenyellow	0.927531	2.32031e-07	C00415	-0.515945	0.0407755	p__Firmicutes	c__Clostridia	o__Clostridiales	f__Ruminococcaceae	g__Ruminococcaceae_UCG-013
OTU374	greenyellow	0.972185	3.20905e-10	C00415	-0.511239	0.0429735	p__Firmicutes	c__Clostridia	o__Clostridiales	f__Christensenellaceae	g__Christensenellaceae_R-7_group
OTU394	greenyellow	0.889358	4.0434e-06	C00415	-0.662918	0.00512793	p__Firmicutes	c__Clostridia	o__Clostridiales	f__Christensenellaceae	g__Christensenellaceae_R-7_group
OTU44	greenyellow	0.914246	7.2718e-07	C00415	-0.542763	0.0298227	p__Firmicutes	c__Clostridia	o__Clostridiales	f__Clostridiaceae_1	g__Clostridium_sensu_stricto_1
OTU465	greenyellow	0.900005	2.05038e-06	C00415	-0.606585	0.0127283	p__Firmicutes	c__Clostridia	o__Clostridiales	f__Christensenellaceae	g__Christensenellaceae_R-7_group
OTU549	greenyellow	0.866755	1.39565e-05	C00415	-0.563886	0.0229044	p__Firmicutes	c__Clostridia	o__Clostridiales	f__Christensenellaceae	g__Christensenellaceae_R-7_group
OTU5849	greenyellow	0.979756	3.54186e-11	C00415	-0.775161	0.000419635	p__Firmicutes	c__Clostridia	o__Clostridiales	f__Ruminococcaceae	g__Ruminiclostridium_6
OTU406	greenyellow	0.936269	9.66516e-08	C00415	-0.766369	0.000535141	p__Firmicutes	c__Clostridia	o__Clostridiales	f__Ruminococcaceae	g__Ruminococcus_2
OTU375	greenyellow	0.837228	5.2181e-05	C00415	-0.648011	0.006635	p__Firmicutes	c__Clostridia	o__Clostridiales	f__Defluviitaleaceae	g__Defluviitaleaceae_UCG-011
OTU376	turquoise	0.979563	3.78301e-11	C00415	-0.756965	0.000686424	p__Firmicutes	c__Clostridia	o__Clostridiales	f__Lachnospiraceae	g__[Bacteroides]_pectinophilus_group
OTU369	turquoise	0.902498	1.72997e-06	C00415	-0.648997	0.00652551	p__Firmicutes	c__Clostridia	o__Clostridiales	f__Christensenellaceae	g__Christensenellaceae_R-7_group
OTU273	turquoise	0.920364	4.40401e-07	C00415	-0.756446	0.000695698	p__Firmicutes	c__Clostridia	o__Clostridiales	f__Lachnospiraceae	g__Lachnospiraceae_NK4A136_group
OTU1063	turquoise	0.932546	1.42377e-07	C00415	-0.5134	0.0419531	p__Firmicutes	c__Clostridia	o__Clostridiales	f__Christensenellaceae	g__Christensenellaceae_R-7_group
OTU113	turquoise	0.987651	1.13655e-12	C00415	-0.526271	0.0362502	p__Bacteroidetes	c__Bacteroidia	o__Bacteroidales	f__Bacteroidaceae	g__Bacteroides
OTU116	turquoise	0.947849	2.44953e-08	C00415	-0.575619	0.0196373	p__Actinobacteria	c__Actinobacteria	o__Micrococcales	f__Brevibacteriaceae	g__Brevibacterium
OTU1180	turquoise	0.977685	6.96571e-11	C00415	-0.516886	0.0403464	p__Bacteroidetes	c__Bacteroidia	o__Bacteroidales	f__Bacteroidaceae	g__Bacteroides
OTU121	turquoise	0.970513	4.80751e-10	C00415	-0.539914	0.0308658	p__Verrucomicrobia	c__Verrucomicrobiae	o__Verrucomicrobiales	f__Akkermansiaceae	g__Akkermansia
OTU128	turquoise	0.979323	4.10237e-11	C00415	-0.515982	0.0407588	p__Proteobacteria	c__Deltaproteobacteria	o__Desulfovibrionales	f__Desulfovibrionaceae	g__Desulfovibrio
OTU152	turquoise	0.961469	3.05289e-09	C00415	-0.575968	0.0195462	p__Proteobacteria	c__Alphaproteobacteria	o__Rhodobacterales	f__Rhodobacteraceae	g__Gemmobacter
OTU154	turquoise	0.987946	9.60621e-13	C00415	-0.530092	0.0346757	p__Firmicutes	c__Erysipelotrichia	o__Erysipelotrichales	f__Erysipelotrichaceae	g__ZOR0006
OTU159	turquoise	0.843254	4.07533e-05	C00415	-0.531859	0.0339652	p__Firmicutes	c__Clostridia	o__Clostridiales	f__Christensenellaceae	g__Christensenellaceae_R-7_group
OTU16	turquoise	0.989721	3.16464e-13	C00415	-0.54625	0.0285829	p__Spirochaetes	c__Spirochaetia	o__Brevinematales	f__Brevinemataceae	g__Brevinema
OTU169	turquoise	0.970681	4.62152e-10	C00415	-0.509372	0.0438693	p__Firmicutes	c__Erysipelotrichia	o__Erysipelotrichales	f__Erysipelotrichaceae	g__Erysipelatoclostridium
OTU19	turquoise	0.990364	2.01703e-13	C00415	-0.545049	0.0290055	p__Proteobacteria	c__Deltaproteobacteria	o__Desulfovibrionales	f__Desulfovibrionaceae	g__Lawsonia
OTU222	turquoise	0.979133	4.37154e-11	C00415	-0.510363	0.0433918	p__Actinobacteria	c__Actinobacteria	o__Micrococcales	f__Dermabacteraceae	g__Brachybacterium
OTU245	turquoise	0.835906	5.50165e-05	C00415	-0.576599	0.0193817	p__Firmicutes	c__Clostridia	o__Clostridiales	f__Ruminococcaceae	g__Ruminococcaceae_UCG-013
OTU2536	turquoise	0.94059	5.98143e-08	C00415	-0.53438	0.032971	p__Firmicutes	c__Clostridia	o__Clostridiales	f__Ruminococcaceae	g__Ruminococcaceae_UCG-005
OTU256	turquoise	0.965454	1.43702e-09	C00415	-0.594546	0.0151404	p__Proteobacteria	c__Alphaproteobacteria	o__Rhizobiales	f__Beijerinckiaceae	g__Bosea
OTU257	turquoise	0.946072	3.08235e-08	C00415	-0.561531	0.0236074	p__Firmicutes	c__Clostridia	o__Clostridiales	f__Clostridiaceae_1	g__Candidatus_Arthromitus
OTU277	turquoise	0.972904	2.6768e-10	C00415	-0.54868	0.0277425	p__Firmicutes	c__Bacilli	o__Lactobacillales	f__Leuconostocaceae	g__Weissella
OTU28	turquoise	0.99304	2.08388e-14	C00415	-0.520574	0.0386971	p__Proteobacteria	c__Gammaproteobacteria	o__Aeromonadales	f__Aeromonadaceae	g__Aeromonas
OTU312	turquoise	0.987826	1.02928e-12	C00415	-0.551462	0.0268036	p__Proteobacteria	c__Gammaproteobacteria	o__Pseudomonadales	f__Moraxellaceae	g__Acinetobacter
OTU3187	turquoise	0.980835	2.42067e-11	C00415	-0.5218	0.0381602	p__Firmicutes	c__Clostridia	o__Clostridiales	f__Clostridiaceae_1	g__Clostridium_sensu_stricto_1
OTU323	turquoise	0.987438	1.28031e-12	C00415	-0.503806	0.0466238	p__Verrucomicrobia	c__Verrucomicrobiae	o__Verrucomicrobiales	f__Akkermansiaceae	g__Akkermansia
OTU324	turquoise	0.925514	2.79663e-07	C00415	-0.553596	0.0261003	p__Actinobacteria	c__Actinobacteria	o__Micrococcales	f__Microbacteriaceae	g__Leucobacter
OTU344	turquoise	0.947248	2.64995e-08	C00415	-0.520872	0.0385663	p__Firmicutes	c__Erysipelotrichia	o__Erysipelotrichales	f__Erysipelotrichaceae	g__Allobaculum
OTU357	turquoise	0.918398	5.19567e-07	C00415	-0.537113	0.0319182	p__Proteobacteria	c__Alphaproteobacteria	o__Rhizobiales	f__Rhizobiaceae	g__Ochrobactrum
OTU399	turquoise	0.902546	1.72431e-06	C00415	-0.619376	0.0105071	p__Proteobacteria	c__Gammaproteobacteria	o__Betaproteobacteriales	f__Rhodocyclaceae	g__Zoogloea
OTU424	turquoise	0.917447	5.62029e-07	C00415	-0.520075	0.0389172	p__Proteobacteria	c__Alphaproteobacteria	o__Rhizobiales	f__Rhizobiaceae	g__Allorhizobium-Neorhizobium-Pararhizobium-Rhizobium
OTU4547	turquoise	0.833884	5.96013e-05	C00415	-0.545238	0.0289387	p__Firmicutes	c__Clostridia	o__Clostridiales	f__Ruminococcaceae	g__Ruminococcaceae_UCG-005
OTU471	turquoise	0.968691	7.27988e-10	C00415	-0.500529	0.0483046	p__Proteobacteria	c__Gammaproteobacteria	o__Aeromonadales	f__Succinivibrionaceae	g__Succinivibrio
OTU476	turquoise	0.855299	2.40824e-05	C00415	-0.525033	0.0367716	p__Proteobacteria	c__Alphaproteobacteria	o__Rhodobacterales	f__Rhodobacteraceae	g__Paracoccus
OTU517	turquoise	0.968444	7.68657e-10	C00415	-0.527857	0.03559	p__Proteobacteria	c__Gammaproteobacteria	o__Betaproteobacteriales	f__Neisseriaceae	g__Stenoxybacter
OTU533	turquoise	0.912385	8.40804e-07	C00415	-0.603231	0.0133677	p__Actinobacteria	c__Actinobacteria	o__Micrococcales	f__Brevibacteriaceae	g__Brevibacterium
OTU553	turquoise	0.838018	5.0545e-05	C00415	-0.613951	0.0114084	p__Proteobacteria	c__Alphaproteobacteria	o__Rhizobiales	f__Devosiaceae	g__Devosia
OTU572	turquoise	0.871229	1.11257e-05	C00415	-0.545659	0.0287902	p__Actinobacteria	c__Actinobacteria	o__Corynebacteriales	f__Corynebacteriaceae	g__Corynebacterium_1
OTU582	turquoise	0.939767	6.57165e-08	C00415	-0.584011	0.0175312	p__Firmicutes	c__Bacilli	o__Lactobacillales	f__Streptococcaceae	g__Lactococcus
OTU624	turquoise	0.917965	5.38552e-07	C00415	-0.523123	0.0375874	p__Firmicutes	c__Erysipelotrichia	o__Erysipelotrichales	f__Erysipelotrichaceae	g__ZOR0006
OTU6344	turquoise	0.969715	5.78411e-10	C00415	-0.514735	0.0413323	p__Firmicutes	c__Clostridia	o__Clostridiales	f__Ruminococcaceae	g__Ruminococcaceae_UCG-005
OTU739	turquoise	0.935928	1.00237e-07	C00415	-0.539592	0.0309853	p__Patescibacteria	c__Saccharimonadia	o__Saccharimonadales	f__Saccharimonadaceae	g__Candidatus_Saccharimonas
OTU813	turquoise	0.820912	9.72661e-05	C00415	-0.631581	0.00868388	p__Fusobacteria	c__Fusobacteriia	o__Fusobacteriales	f__Fusobacteriaceae	g__Fusobacterium
OTU888	turquoise	0.867432	1.34934e-05	C00415	-0.543073	0.0297109	p__Firmicutes	c__Negativicutes	o__Selenomonadales	f__Veillonellaceae	g__Megamonas
OTU91	turquoise	0.988986	5.11973e-13	C00415	-0.52026	0.0388357	p__Fusobacteria	c__Fusobacteriia	o__Fusobacteriales	f__Fusobacteriaceae	g__Cetobacterium
OTU956	turquoise	0.944105	3.94009e-08	C00415	-0.600422	0.0139223	p__Bacteroidetes	c__Bacteroidia	o__Bacteroidales	f__Bacteroidaceae	g__Bacteroides
OTU123	greenyellow	0.976354	1.04115e-10	C21484	0.540204	0.0307583	p__Firmicutes	c__Clostridia	o__Clostridiales	f__Ruminococcaceae	g__Ruminococcaceae_UCG-013
OTU211	greenyellow	0.927531	2.32031e-07	C21484	0.597081	0.0146051	p__Firmicutes	c__Clostridia	o__Clostridiales	f__Ruminococcaceae	g__Ruminococcaceae_UCG-013
OTU2356	greenyellow	0.907629	1.20167e-06	C21484	0.525784	0.0364545	p__Firmicutes	c__Clostridia	o__Clostridiales	f__Ruminococcaceae	g__Ruminococcaceae_UCG-014
OTU374	greenyellow	0.972185	3.20905e-10	C21484	0.571908	0.020629	p__Firmicutes	c__Clostridia	o__Clostridiales	f__Christensenellaceae	g__Christensenellaceae_R-7_group
OTU394	greenyellow	0.889358	4.0434e-06	C21484	0.743787	0.000955974	p__Firmicutes	c__Clostridia	o__Clostridiales	f__Christensenellaceae	g__Christensenellaceae_R-7_group
OTU465	greenyellow	0.900005	2.05038e-06	C21484	0.707104	0.00218936	p__Firmicutes	c__Clostridia	o__Clostridiales	f__Christensenellaceae	g__Christensenellaceae_R-7_group
OTU549	greenyellow	0.866755	1.39565e-05	C21484	0.617588	0.0107977	p__Firmicutes	c__Clostridia	o__Clostridiales	f__Christensenellaceae	g__Christensenellaceae_R-7_group
OTU369	turquoise	0.870894	1.13194e-05	C21484	0.303061	0.0238693	p__Firmicutes	c__Clostridia	o__Clostridiales	f__Christensenellaceae	g__Christensenellaceae_R-7_group
OTU113	turquoise	0.987651	1.13655e-12	C21484	0.537267	0.0318595	p__Bacteroidetes	c__Bacteroidia	o__Bacteroidales	f__Bacteroidaceae	g__Bacteroides
OTU116	turquoise	0.947849	2.44953e-08	C21484	0.580776	0.0183212	p__Actinobacteria	c__Actinobacteria	o__Micrococcales	f__Brevibacteriaceae	g__Brevibacterium
OTU128	turquoise	0.979323	4.10237e-11	C21484	0.505924	0.0455608	p__Proteobacteria	c__Deltaproteobacteria	o__Desulfovibrionales	f__Desulfovibrionaceae	g__Desulfovibrio
OTU152	turquoise	0.961469	3.05289e-09	C21484	0.600481	0.0139104	p__Proteobacteria	c__Alphaproteobacteria	o__Rhodobacterales	f__Rhodobacteraceae	g__Gemmobacter
OTU154	turquoise	0.987946	9.60621e-13	C21484	0.549017	0.0276273	p__Firmicutes	c__Erysipelotrichia	o__Erysipelotrichales	f__Erysipelotrichaceae	g__ZOR0006
OTU159	turquoise	0.843254	4.07533e-05	C21484	0.586563	0.0169269	p__Firmicutes	c__Clostridia	o__Clostridiales	f__Christensenellaceae	g__Christensenellaceae_R-7_group
OTU16	turquoise	0.989721	3.16464e-13	C21484	0.555383	0.0255219	p__Spirochaetes	c__Spirochaetia	o__Brevinematales	f__Brevinemataceae	g__Brevinema
OTU19	turquoise	0.990364	2.01703e-13	C21484	0.542307	0.0299879	p__Proteobacteria	c__Deltaproteobacteria	o__Desulfovibrionales	f__Desulfovibrionaceae	g__Lawsonia
OTU222	turquoise	0.979133	4.37154e-11	C21484	0.513979	0.0416833	p__Actinobacteria	c__Actinobacteria	o__Micrococcales	f__Dermabacteraceae	g__Brachybacterium
OTU245	turquoise	0.835906	5.50165e-05	C21484	0.563995	0.022872	p__Firmicutes	c__Clostridia	o__Clostridiales	f__Ruminococcaceae	g__Ruminococcaceae_UCG-013
OTU2536	turquoise	0.94059	5.98143e-08	C21484	0.637632	0.00787813	p__Firmicutes	c__Clostridia	o__Clostridiales	f__Ruminococcaceae	g__Ruminococcaceae_UCG-005
OTU256	turquoise	0.965454	1.43702e-09	C21484	0.567253	0.0219268	p__Proteobacteria	c__Alphaproteobacteria	o__Rhizobiales	f__Beijerinckiaceae	g__Bosea
OTU257	turquoise	0.946072	3.08235e-08	C21484	0.556301	0.0252287	p__Firmicutes	c__Clostridia	o__Clostridiales	f__Clostridiaceae_1	g__Candidatus_Arthromitus
OTU277	turquoise	0.972904	2.6768e-10	C21484	0.535537	0.032522	p__Firmicutes	c__Bacilli	o__Lactobacillales	f__Leuconostocaceae	g__Weissella
OTU28	turquoise	0.99304	2.08388e-14	C21484	0.523695	0.0373415	p__Proteobacteria	c__Gammaproteobacteria	o__Aeromonadales	f__Aeromonadaceae	g__Aeromonas
OTU312	turquoise	0.987826	1.02928e-12	C21484	0.574071	0.0200464	p__Proteobacteria	c__Gammaproteobacteria	o__Pseudomonadales	f__Moraxellaceae	g__Acinetobacter
OTU3187	turquoise	0.980835	2.42067e-11	C21484	0.53424	0.0330254	p__Firmicutes	c__Clostridia	o__Clostridiales	f__Clostridiaceae_1	g__Clostridium_sensu_stricto_1
OTU323	turquoise	0.987438	1.28031e-12	C21484	0.511371	0.0429107	p__Verrucomicrobia	c__Verrucomicrobiae	o__Verrucomicrobiales	f__Akkermansiaceae	g__Akkermansia
OTU344	turquoise	0.947248	2.64995e-08	C21484	0.574481	0.0199375	p__Firmicutes	c__Erysipelotrichia	o__Erysipelotrichales	f__Erysipelotrichaceae	g__Allobaculum
OTU345	turquoise	0.970751	4.54583e-10	C21484	0.547401	0.0281824	p__Proteobacteria	c__Gammaproteobacteria	o__Enterobacteriales	f__Enterobacteriaceae	g__Plesiomonas
OTU357	turquoise	0.918398	5.19567e-07	C21484	0.575321	0.0197156	p__Proteobacteria	c__Alphaproteobacteria	o__Rhizobiales	f__Rhizobiaceae	g__Ochrobactrum
OTU363	turquoise	0.944845	3.59616e-08	C21484	0.510377	0.0433853	p__Firmicutes	c__Bacilli	o__Lactobacillales	f__Lactobacillaceae	g__Lactobacillus
OTU399	turquoise	0.902546	1.72431e-06	C21484	0.635636	0.00813703	p__Proteobacteria	c__Gammaproteobacteria	o__Betaproteobacteriales	f__Rhodocyclaceae	g__Zoogloea
OTU424	turquoise	0.917447	5.62029e-07	C21484	0.522543	0.0378377	p__Proteobacteria	c__Alphaproteobacteria	o__Rhizobiales	f__Rhizobiaceae	g__Allorhizobium-Neorhizobium-Pararhizobium-Rhizobium
OTU4547	turquoise	0.833884	5.96013e-05	C21484	0.575837	0.0195804	p__Firmicutes	c__Clostridia	o__Clostridiales	f__Ruminococcaceae	g__Ruminococcaceae_UCG-005
OTU476	turquoise	0.855299	2.40824e-05	C21484	0.574769	0.0198613	p__Proteobacteria	c__Alphaproteobacteria	o__Rhodobacterales	f__Rhodobacteraceae	g__Paracoccus
OTU533	turquoise	0.912385	8.40804e-07	C21484	0.566854	0.022041	p__Actinobacteria	c__Actinobacteria	o__Micrococcales	f__Brevibacteriaceae	g__Brevibacterium
OTU537	turquoise	0.870749	1.14044e-05	C21484	0.51612	0.0406952	p__Proteobacteria	c__Alphaproteobacteria	o__Caulobacterales	f__Caulobacteraceae	g__Brevundimonas
OTU553	turquoise	0.838018	5.0545e-05	C21484	0.661203	0.00528588	p__Proteobacteria	c__Alphaproteobacteria	o__Rhizobiales	f__Devosiaceae	g__Devosia
OTU582	turquoise	0.939767	6.57165e-08	C21484	0.604758	0.0130735	p__Firmicutes	c__Bacilli	o__Lactobacillales	f__Streptococcaceae	g__Lactococcus
OTU606	turquoise	0.932536	1.42511e-07	C21484	0.537565	0.0317463	p__Verrucomicrobia	c__Verrucomicrobiae	o__Verrucomicrobiales	f__Akkermansiaceae	g__Akkermansia
OTU624	turquoise	0.917965	5.38552e-07	C21484	0.536636	0.0321001	p__Firmicutes	c__Erysipelotrichia	o__Erysipelotrichales	f__Erysipelotrichaceae	g__ZOR0006
OTU6344	turquoise	0.969715	5.78411e-10	C21484	0.577873	0.0190534	p__Firmicutes	c__Clostridia	o__Clostridiales	f__Ruminococcaceae	g__Ruminococcaceae_UCG-005
OTU739	turquoise	0.935928	1.00237e-07	C21484	0.650532	0.00635802	p__Patescibacteria	c__Saccharimonadia	o__Saccharimonadales	f__Saccharimonadaceae	g__Candidatus_Saccharimonas
OTU813	turquoise	0.820912	9.72661e-05	C21484	0.569901	0.0211811	p__Fusobacteria	c__Fusobacteriia	o__Fusobacteriales	f__Fusobacteriaceae	g__Fusobacterium
OTU838	turquoise	0.962537	2.51469e-09	C21484	0.521989	0.0380781	p__Verrucomicrobia	c__Verrucomicrobiae	o__Verrucomicrobiales	f__Akkermansiaceae	g__Akkermansia
OTU91	turquoise	0.988986	5.11973e-13	C21484	0.524889	0.0368328	p__Fusobacteria	c__Fusobacteriia	o__Fusobacteriales	f__Fusobacteriaceae	g__Cetobacterium
OTU956	turquoise	0.944105	3.94009e-08	C21484	0.590623	0.015999	p__Bacteroidetes	c__Bacteroidia	o__Bacteroidales	f__Bacteroidaceae	g__Bacteroides
OTU394	greenyellow	0.979756	3.54186e-11	C00051	0.524205	0.0371236	p__Firmicutes	c__Clostridia	o__Clostridiales	f__Christensenellaceae	g__Christensenellaceae_R-7_group
OTU465	greenyellow	0.936269	9.66516e-08	C00051	0.557039	0.024995	p__Firmicutes	c__Clostridia	o__Clostridiales	f__Christensenellaceae	g__Christensenellaceae_R-7_group
OTU493	greenyellow	0.884532	5.38003e-06	C00051	-0.56814	0.0216748	p__Firmicutes	c__Clostridia	o__Clostridiales	f__Ruminococcaceae	g__Candidatus_Soleaferrea
OTU842	greenyellow	0.938879	7.26301e-08	C00051	-0.571097	0.0208507	p__Firmicutes	c__Clostridia	o__Clostridiales	f__Ruminococcaceae	g__Ruminococcaceae_UCG-014
OTU1568	greenyellow	0.954875	9.06456e-09	C00051	0.586606	0.0169169	p__Firmicutes	c__Clostridia	o__Clostridiales	f__Ruminococcaceae	g__Ruminococcaceae_UCG-005
OTU211	greenyellow	0.877059	8.17515e-06	C00051	0.516553	0.0404979	p__Firmicutes	c__Clostridia	o__Clostridiales	f__Ruminococcaceae	g__Ruminococcaceae_UCG-013
OTU310	greenyellow	0.892253	3.38532e-06	C00051	0.498913	0.0491499	p__Bacteroidetes	c__Bacteroidia	o__Bacteroidales	f__Rikenellaceae	g__Alistipes
OTU374	greenyellow	0.935272	1.07449e-07	C00051	0.517187	0.0402097	p__Firmicutes	c__Clostridia	o__Clostridiales	f__Christensenellaceae	g__Christensenellaceae_R-7_group
OTU44	greenyellow	0.826187	8.00817e-05	C00051	0.61597	0.0110661	p__Firmicutes	c__Clostridia	o__Clostridiales	f__Clostridiaceae_1	g__Clostridium_sensu_stricto_1
OTU44	greenyellow	0.920364	4.40401e-07	C01717	0.557572	0.0248273	p__Firmicutes	c__Clostridia	o__Clostridiales	f__Clostridiaceae_1	g__Clostridium_sensu_stricto_1
OTU470	greenyellow	0.859072	2.02273e-05	C01717	-0.520267	0.0388327	p__Firmicutes	c__Clostridia	o__Clostridiales	f__Ruminococcaceae	g__Intestinimonas
OTU465	greenyellow	0.913022	8.00349e-07	C01717	-0.497467	0.0499161	p__Firmicutes	c__Clostridia	o__Clostridiales	f__Christensenellaceae	g__Christensenellaceae_R-7_group
OTU5849	greenyellow	0.860185	1.91952e-05	C01717	-0.555835	0.0253774	p__Firmicutes	c__Clostridia	o__Clostridiales	f__Ruminococcaceae	g__Ruminiclostridium_6
OTU3344	greenyellow	0.938879	7.26301e-08	C01717	-0.528268	0.0354206	p__Firmicutes	c__Clostridia	o__Clostridiales	f__Ruminococcaceae	g__Ruminococcaceae_UCG-014
OTU406	greenyellow	0.830148	6.89125e-05	C01717	-0.547959	0.0279899	p__Firmicutes	c__Clostridia	o__Clostridiales	f__Ruminococcaceae	g__Ruminococcus_2
OTU173	purple	0.843583	4.0196e-05	C01717	-0.619828	0.0104345	p__Bacteroidetes	c__Bacteroidia	o__Bacteroidales	f__Muribaculaceae	g__Gram-negative_bacterium_cTPY-13
OTU177	purple	0.891848	3.47152e-06	C01717	-0.741439	0.00101204	p__Firmicutes	c__Clostridia	o__Clostridiales	f__Ruminococcaceae	g__Ruminococcaceae_UCG-005
OTU371	purple	0.899257	2.15584e-06	C01717	-0.770125	0.000482955	p__Bacteroidetes	c__Bacteroidia	o__Bacteroidales	f__Tannerellaceae	g__Parabacteroides
OTU376	purple	0.825372	8.25573e-05	C01717	-0.636605	0.00801055	p__Firmicutes	c__Clostridia	o__Clostridiales	f__Lachnospiraceae	g__[Bacteroides]_pectinophilus_group
OTU681	purple	0.86135	1.81616e-05	C01717	-0.65076	0.00633347	p__Firmicutes	c__Clostridia	o__Clostridiales	f__Lachnospiraceae	g__Fusicatenibacter
OTU5849	purple	0.901831	1.81131e-06	C01717	-0.600693	0.0138679	p__Firmicutes	c__Clostridia	o__Clostridiales	f__Ruminococcaceae	g__Ruminiclostridium_6
OTU177	pink	0.891848	3.47152e-06	C20171	-0.556496	0.0251668	p__Bacteroidetes	c__Bacteroidia	o__Bacteroidales	f__Prevotellaceae	g__Prevotellaceae_UCG-001
OTU3344	pink	0.832894	6.1959e-05	C20171	-0.636601	0.00801105	p__Bacteroidetes	c__Bacteroidia	o__Bacteroidales	f__Prevotellaceae	g__Prevotellaceae_UCG-001
OTU40	pink	0.884532	5.38003e-06	C20171	-0.56814	0.0216748	p__Proteobacteria	c__Gammaproteobacteria	o__Betaproteobacteriales	f__Burkholderiaceae	g__Sutterella
